# Supplementary material for: A Plant-Produced Porcine Parvovirus 1-82 VP2 Subunit Vaccine Protects Pregnant Sows against Challenge with a Genetically Heterologous PPV1 Strain
Source: Vaccines (Basel). 2022 Dec 26;11(1):54. doi: 10.3390/vaccines11010054 (PMC9867127; doi:10.3390/vaccines11010054)
Supplement: Supplementary file 1 [file vaccines-11-00054-s001.zip]

Archive with 1 entries (1 files):
- vaccines-2086015-SM.pdf
